# Supplementary material for: Salinity tolerance loci revealed in rice using high-throughput non-invasive phenotyping
Source: Nat Commun. 2016 Nov 17;7:13342. doi: 10.1038/ncomms13342 (PMC5118543; doi:10.1038/ncomms13342)
Supplement: Supplementary Data 1 — Significant SNP and Local LD surrounding the significant SNPs for all the traits. Significant SNP list for the interaction model used for the traits: RGR, TR & TUE. Each excel sheet presents the significant SNPs and Local LD for indica, aus, INDAUS, respectively. The LD statistic (r2) was based on genotype allele counts and was estimated for pairs of SNP loci. [file ncomms13342-s3.xlsx]

## Sheet: IND_AUS
TUE.STI.2to6	SNP-3.16574412.	3	16575768
TUE.STI.2to6	SNP-3.16600289.	3	16601645
TUE.STI.2to6	SNP-8.6268284.	8	6269280
TUE.STI.2to9	SNP-3.16600289.	3	16601645
TUE.STI.2to9	SNP-8.6268284.	8	6269280
TUE.W1.6to9	SNP-3.27005384.	3	27012332	3
TUE.W1.6to9	SNP-3.27039880.	3	27046828	2
TUE.W1.6to9	SNP-3.27043197.	3	27050145	1
TUE.W1.6to9	SNP-3.27047111.	3	27054059	1

## Sheet: Indica_ASREML treatXSNP
Trait	SNP_Marker	Chromosome	Position
RGR.9to13	SNP-3.857617.	3	858620
RGR.9to13	SNP-3.1824718.	3	1825723
RGR.9to13	SNP-3.2264422.	3	2265427
RGR.6to9	SNP-3.4735284.	3	4736283
RGR.9to13	SNP-3.4735284.	3	4736283
RGR.6to9	SNP-3.4750764.	3	4751763
RGR.9to13	SNP-3.7923145.	3	7924208
RGR.9to13	SNP-3.7951993.	3	7953056
RGR.6to9	SNP-3.9532693.	3	9533758
RGR.9to13	SNP-3.9532693.	3	9533758
RGR.6to9	SNP-3.9536969.	3	9538034
RGR.9to13	SNP-3.9536969.	3	9538034
RGR.6to9	SNP-3.9537956.	3	9539021
RGR.9to13	SNP-3.9537956.	3	9539021
RGR.6to9	SNP-3.9544953.	3	9546018
RGR.9to13	SNP-3.9544953.	3	9546018
RGR.6to9	SNP-3.9552801.	3	9553866
RGR.9to13	SNP-3.9552801.	3	9553866
RGR.9to13	SNP-3.9643453.	3	9644518
RGR.9to13	SNP-3.9852190.	3	9853255
RGR.9to13	SNP-3.9998378.	3	9999443
RGR.9to13	SNP-3.10414147.	3	10415232
RGR.6to9	SNP-3.10420006.	3	10421091
RGR.9to13	SNP-3.10420006.	3	10421091
TUE.6to9	SNP-3.10420006.	3	10421091
RGR.9to13	SNP-3.11904811.	3	11906094
RGR.9to13	SNP-3.11906073.	3	11907356
RGR.9to13	SNP-3.13233925.	3	13235208
RGR.9to13	SNP-3.13254969.	3	13256252
RGR.9to13	SNP-3.13294365.	3	13295648
RGR.9to13	SNP-3.14552610.	3	14553923
TUE.9to13	SNP-3.14552610.	3	14553923
RGR.9to13	SNP-3.16066101.	3	16067455
RGR.9to13	SNP-3.16273416.	3	16274770
RGR.9to13	SNP-3.21991909.	3	21993403
RGR.6to9	SNP-8.2059602.	8	2060600
RGR.6to9	SNP-8.3034398.	8	3035396
RGR.9to13	SNP-8.3034398.	8	3035396
RGR.9to13	SNP-8.3321745.	8	3322743
RGR.6to9	SNP-8.3329978.	8	3330976
RGR.9to13	SNP-8.3329978.	8	3330976
RGR.6to9	SNP-8.3332717.	8	3333715
RGR.9to13	SNP-8.3332717.	8	3333715
RGR.6to9	SNP-8.3364647.	8	3365645
RGR.9to13	SNP-8.3364647.	8	3365645
RGR.6to9	SNP-8.3366278.	8	3367276
RGR.9to13	SNP-8.3366278.	8	3367276
RGR.6to9	SNP-8.3370828.	8	3371826
RGR.9to13	SNP-8.3370828.	8	3371826
RGR.9to13	SNP-8.3449684.	8	3450682
RGR.6to9	SNP-8.3889318.	8	3890316
RGR.9to13	SNP-8.3889318.	8	3890316
RGR.6to9	SNP-8.3988081.	8	3989079
RGR.9to13	SNP-8.3988081.	8	3989079
TUE.9to13	SNP-8.3988081.	8	3989079
RGR.6to9	SNP-8.10167871.	8	10168868
RGR.6to9	SNP-8.21526826.	8	21529540
RGR.9to13	SNP-8.21526826.	8	21529540
TUE.2to6	SNP-11.2785843.	11	2789940	1	In LD with SNP11.2791751
TUE.2to6	SNP-11.2791751.	11	2795848	1
TUE.2to9	SNP-11.2791751.	11	2795848
TUE.2to6	SNP-11.2831968.	11	2836065
TUE.2to9	SNP-11.2831968.	11	2836065
TUE.2to6	SNP-11.3505660.	11	3509758
TUE.2to9	SNP-11.3505660.	11	3509758
TUE.2to6	SNP-11.3631311.	11	3635410	3
TUE.2to9	SNP-11.3631311.	11	3635410
TUE.2to6	SNP-11.3637597.	11	3641696	3	In LD with SNP11.3631311
TUE.2to9	SNP-11.3637597.	11	3641696	"
TUE.2to6	SNP-11.3654730.	11	3658829	1
TUE.2to9	SNP-11.3654730.	11	3658829	"
TUE.2to6	SNP-11.3746792.	11	3750891
TUE.2to9	SNP-11.3746792.	11	3750891
RGR.6to9	SNP-11.7122317.	11	7126573
RGR.9to13	SNP-11.7122317.	11	7126573
RGR.6to9	SNP-11.11252424.	11	11258108
RGR.9to13	SNP-11.11252424.	11	11258108
TUE.6to9	SNP-11.11252424.	11	11258108
RGR.2to9	SNP-11.13862952.	11	14326632
RGR.6to9	SNP-11.13862952.	11	14326632
TUE.2to9	SNP-11.13862952.	11	14326632
TUE.6to9	SNP-11.13862952.	11	14326632
RGR.9to13	SNP-11.14698915.	11	15162602
RGR.9to13	SNP-11.15258040.	11	15721732
RGR.6to9	SNP-11.15278391.	11	15742083
RGR.9to13	SNP-11.15278391.	11	15742083
TUE.6to9	SNP-11.15278391.	11	15742083
RGR.6to9	SNP-11.15629996.	11	16095125
RGR.9to13	SNP-11.15629996.	11	16095125
TUE.6to9	SNP-11.15629996.	11	16095125
RGR.9to13	SNP-11.24767404.	11	25233565
TUE.2to9	SNP-11.25098009.	11	25564171
TUE.6to9	SNP-11.25098009.	11	25564171
TUE.6to9	SNP-11.25100816.	11	25566978
RGR.6to9	SNP-11.25305824.	11	25771986
RGR.9to13	SNP-11.25305824.	11	25771986
TUE.6to9	SNP-11.25305824.	11	25771986
RGR.6to9	SNP-11.25311087.	11	25777249
RGR.9to13	SNP-11.25311087.	11	25777249
TUE.6to9	SNP-11.25311087.	11	25777249
TUE.9to13	SNP-11.25311087.	11	25777249
RGR.6to9	SNP-11.25320502.	11	25786582
RGR.9to13	SNP-11.25320502.	11	25786582
TUE.6to9	SNP-11.25847878.	11	26319466

## Sheet: AUS_ASREMl_treatXSNP
Trait	SNP_Marker	Chromosome	Position	# Loci in LD
RGR.2to6	SNP-3.3786178.	3	3787183
TR.2to6	SNP-3.3786178.	3	3787183
TR.2to9	SNP-3.3786178.	3	3787183
TR.6to9	SNP-3.3786178.	3	3787183
TR.9to13	SNP-3.3786178.	3	3787183
TUE.2to6	SNP-3.3786178.	3	3787183
TUE.2to6	SNP-3.8856486.	3	8857549
RGR.2to6	SNP-3.8890125.	3	8891188	7
TUE.2to6	SNP-3.8890125.	3	8891188	"
RGR.2to6	SNP-3.8906690.	3	8907753	7	In LD with SNP-3.8890125
TR.9to13	SNP-3.8906690.	3	8907753	"
TUE.2to6	SNP-3.8906690.	3	8907753	"
TUE.2to6	SNP-3.9033307.	3	9034370	5
RGR.2to6	SNP-3.9044555.	3	9045620	8	In LD with SNP-3.8890125, SNP-3.8906690 and SNP-3.9033307
TR.9to13	SNP-3.9044555.	3	9045620	"
RGR.2to6	SNP-3.9046079.	3	9047144	4	In LD with SNP-3.9044555 and SNP-3.8906690
TR.9to13	SNP-3.9046079.	3	9047144	"
TUE.2to6	SNP-3.9046079.	3	9047144	"
RGR.2to6	SNP-3.9119320.	3	9120385	8	In LD with SNP-3.8890125, SNP-3.8906690, SNP-3.9033307, SNP-3.9044555 and SNP-3.9046079
TR.9to13	SNP-3.9119320.	3	9120385	"
RGR.2to6	SNP-3.9282168.	3	9283233	1
TR.6to9	SNP-3.9282168.	3	9283233	"
TR.9to13	SNP-3.9282168.	3	9283233	"
TR.9to13	SNP-3.9344614.	3	9345679	2	In LD with SNP-3.9282168
TR.9to13	SNP-3.9521567.	3	9522632
RGR.2to6	SNP-3.9594027.	3	9595092
TR.9to13	SNP-3.9594027.	3	9595092
RGR.2to6	SNP-3.9619234.	3	9620299
TR.9to13	SNP-3.9619234.	3	9620299
TR.9to13	SNP-3.9663672.	3	9664737
TR.2to9	SNP-3.10026032.	3	10027097
TR.6to9	SNP-3.10026032.	3	10027097
TR.9to13	SNP-3.10026032.	3	10027097
RGR.2to6	SNP-3.10106983.	3	10108048
TR.9to13	SNP-3.10106983.	3	10108048
TUE.2to6	SNP-3.10106983.	3	10108048
RGR.2to9	SNP-3.10166867.	3	10167932
TR.9to13	SNP-3.10166867.	3	10167932
TUE.2to6	SNP-3.10166867.	3	10167932
TR.9to13	SNP-3.10311357.	3	10312442
TR.9to13	SNP-3.10333100.	3	10334185
TR.9to13	SNP-3.10374553.	3	10375638
TR.6to9	SNP-3.10397806.	3	10398891
TR.9to13	SNP-3.10397806.	3	10398891
TR.2to6	SNP-3.10520504.	3	10521589
TR.2to9	SNP-3.10520504.	3	10521589
TR.6to9	SNP-3.10520504.	3	10521589
TR.9to13	SNP-3.10520504.	3	10521589
TR.6to9	SNP-3.10533632.	3	10534717
TR.9to13	SNP-3.10533632.	3	10534717
TR.2to9	SNP-3.12131016.	3	12132299
TR.6to9	SNP-3.12131016.	3	12132299
TR.9to13	SNP-3.12131016.	3	12132299
TR.9to13	SNP-3.12152192.	3	12153475
TR.6to9	SNP-3.12154649.	3	12155932
TR.9to13	SNP-3.12154649.	3	12155932
RGR.6to9	SNP-3.18109827.	3	18111046
TUE.2to9	SNP-3.18109827.	3	18111046
TUE.6to9	SNP-3.18109827.	3	18111046
RGR.2to6	SNP-3.21763612.	3	21765103
RGR.2to6	SNP-3.21900716.	3	21902207
RGR.2to9	SNP-3.21900716.	3	21902207
TUE.2to6	SNP-3.21900716.	3	21902207
RGR.2to6	SNP-3.22408313.	3	22409825
RGR.2to9	SNP-3.22408313.	3	22409825
TUE.2to6	SNP-3.22408313.	3	22409825
RGR.2to9	SNP-3.24595652.	3	24597574
RGR.6to9	SNP-3.24595652.	3	24597574
TR.6to9	SNP-3.25851961.	3	25853944
TR.9to13	SNP-3.25851961.	3	25853944
RGR.2to6	SNP-3.26974920.	3	26981868
RGR.2to6	SNP-3.27364205.	3	27371153
RGR.2to9	SNP-3.27364205.	3	27371153
RGR.2to6	SNP-3.27570299.	3	27577247
RGR.2to9	SNP-3.27570299.	3	27577247
RGR.2to6	SNP-3.27571195.	3	27578143
TUE.2to6	SNP-3.27843046.	3	27849993
RGR.2to6	SNP-3.28398107.	3	28405055
TUE.2to6	SNP-3.28398107.	3	28405055
RGR.2to6	SNP-3.28440427.	3	28447375
TR.6to9	SNP-3.29470310.	3	29477271
TR.9to13	SNP-3.29470310.	3	29477271
TUE.2to6	SNP-5.3126577.	5	3126602
TUE.2to6	SNP-5.3280133.	5	3280158	4
TUE.2to6	SNP-5.3290855.	5	3290880	4	In LD with SNP-5.3280133
TUE.2to6	SNP-5.8200485.	5	8200546	7
TUE.2to6	SNP-5.9055973.	5	9056046	3
TUE.2to6	SNP-5.23355641.	5	23418221	2
TUE.2to6	SNP-5.23473658.	5	23536238	1
TUE.2to6	SNP-5.23593116.	5	23655696
TUE.2to9	SNP-5.23593116.	5	23655696
TUE.2to6	SNP-5.23882216.	5	23944796	10
TUE.2to6	SNP-5.23976283.	5	24038864	7	In LD with SNP-5.23882216
TUE.2to9	SNP-5.23976283.	5	24038864
TUE.2to6	SNP-5.24102454.	5	24165036	1
TUE.2to6	SNP-5.24137560.	5	24200142	3
TUE.2to6	SNP-5.24158759.	5	24221341	3	In LD with SNP-5.24137560
TUE.2to6	SNP-5.24187361.	5	24249943	3	In LD with SNP-5.24137560 and SNP-5.24158759
TUE.2to9	SNP-5.26871372.	5	26934016	6
TUE.6to9	SNP-5.26871372.	5	26934016
TUE.2to9	SNP-5.27256942.	5	27319587
TUE.6to9	SNP-5.27256942.	5	27319587
TUE.2to9	SNP-5.28116101.	5	28178747
TUE.6to9	SNP-5.28116101.	5	28178747
TUE.2to9	SNP-8.25455751.	8	25458466
TUE.6to9	SNP-8.25455751.	8	25458466
TUE.2to6	SNP-11.10215817.	11	10221241
TUE.2to6	SNP-11.10216057.	11	10221481
RGR.2to6	SNP-11.10992510.	11	10998194
RGR.2to9	SNP-11.10992510.	11	10998194
TUE.2to6	SNP-11.10992510.	11	10998194
RGR.2to6	SNP-11.11587710.	11	11593394
RGR.2to6	SNP-11.13220571.	11	13684250
RGR.2to9	SNP-11.14935635.	11	15399324
TR.2to9	SNP-11.15246866.	11	15710558
TR.6to9	SNP-11.15246866.	11	15710558
TR.6to9	SNP-11.17192068.	11	17658213
TR.6to9	SNP-11.17199242.	11	17665387
TR.2to6	SNP-11.17943949.	11	18410090
TR.2to9	SNP-11.17943949.	11	18410090
TR.9to13	SNP-11.19122942.	11	19589255
TR.2to6	SNP-11.21541287.	11	22007417
TR.2to9	SNP-11.21541287.	11	22007417
TR.6to9	SNP-11.21541287.	11	22007417

## Sheet: INDAUS_ASREML_treatxSNP
Trait	SNP_Marker	Chromosome	Position
RGR.2to9	SNP-3.2725453.	3	2726458
RGR	SNP-3.16999730.	3	17000857
RGR.2to9	SNP-3.16999730.	3	17000857
RGR.6to9	SNP-3.16999730.	3	17000857
TR.9to13	SNP-3.16999730.	3	17000857
RGR.2to9	SNP-3.23292814.	3	23294641
RGR.2to6	SNP-3.32237185.	3	32244312
RGR.2to9	SNP-3.32237185.	3	32244312
RGR.2to6	SNP-3.32967099.	3	32974230
RGR.2to9	SNP-3.32967099.	3	32974230
RGR.2to6	SNP-3.33282919.	3	33290050
RGR.2to9	SNP-3.33282919.	3	33290050
RGR.6to9	SNP-3.33282919.	3	33290050
TR.9to13	SNP-3.33282919.	3	33290050
RGR.2to6	SNP-3.35128053.	3	35135184
RGR.2to9	SNP-3.35128053.	3	35135184
TUE.2to6	SNP-8.11106670.	8	11107666	2
RGR.2to6	SNP-8.11349199.	8	11350195
TUE.2to6	SNP-8.11349199.	8	11350195	4
TUE.2to6	SNP-8.13627631.	8	13630347	3
TUE.2to6	SNP-8.14356006.	8	14358721	1
TUE.2to9	SNP-8.14356006.	8	14358721	"
RGR.2to9	SNP-8.20807065.	8	20809779
TUE.2to6	SNP-8.20807065.	8	20809779
TUE.2to6	SNP-8.20921789.	8	20924503
TR.9to13	SNP-8.25879588.	8	25882303
RGR.2to6	SNP-11.884872.	11	885872
RGR.2to9	SNP-11.884872.	11	885872
TUE.2to6	SNP-11.17106062.	11	17572206	1
TUE.2to9	SNP-11.17106062.	11	17572206
